# Supplementary material for: Eye Movements as Proxy for Visual Working Memory Usage: Increased Reliance on the External World in Korsakoff Syndrome
Source: J Clin Med. 2023 May 23;12(11):3630. doi: 10.3390/jcm12113630 (PMC10253737; doi:10.3390/jcm12113630)
Supplement: Supplementary file 1 [file jcm-12-03630-s001.zip]

Archive with 1 entries (1 files):
- jcm-2305842-supplementary.pdf
